# Supplementary material for: iTRAQ-based proteome profile analysis of superior and inferior Spikelets at early grain filling stage in japonica Rice
Source: BMC Plant Biol. 2017 Jun 7;17:100. doi: 10.1186/s12870-017-1050-2 (PMC5463490; doi:10.1186/s12870-017-1050-2)
Supplement: Additional file 1: — List of all proteins identified and quantified by UPLC/MS/MS. (XLSX 59 kb) [file 12870_2017_1050_MOESM1_ESM.xlsx]

## Sheet: Table S1
					Supplementary Table 1. The correspondence between samples and label numbers
						Repeat 1			Repeat 2
					Samples	T0-SS	T0-IS	T2-IS	T0-SS	T0-IS	T2-IS
					Label numbers	113	114	115	117	118	119
					Note: T0: control treatment with no spikelet thinning; T2: the upper 2/3 of spikelets were removed. SS: Superior spikelets; IS: Inferior spikelets;
					The peptide segment of each sample was labeled using iTRAQ 8-plex kits

## Sheet: Table S2
				Supplementary Table 2. The differentially expressed proteins of group A (T0-SS/T0-IS)
	Protein no.	Accession	Uniprot date accession no.	Protein name UniprotKB database	113:114	PVal 113:114	113:118	PVal 113:118	117:114	PVal 117:114	117:118	PVal 117:118	AVE	STDEV
	2	Os03g0710800	Q10E23	14-3-3 protein	0.519994	0.0203	0.534559	0.0174	0.519994	0.0359	0.53952	0.0307	0.528517	0.0100476
	3	Os10g0356000	P0C512	Ribulose bisphosphate carboxylase large chain	2.72926	0.0002	2.63019	0.0004	2.85796	0	2.75406	0	2.74287	0.0935448
	4	Os01g0905800	Q5N725	Fructose-bisphosphate aldolase	3.69822	0.002	3.31126	0.0004	4.74158	0.0002	4.20698	0	3.98951	0.621231
	6	Os04g0409200	Q0JDF0	Os04g0409200 protein	0.452899	0.0195	0.43651	0.0077	0.519994	0.0305	0.505817	0.011	0.478805	0.0403576
	8	Os02g0115700	Q0E4K1	Catalase isozyme A	0.283142	0.0009	0.265463	0.0013	0.296481	0.0007	0.280544	0.001	0.281408	0.0127171
	9	Os08g0447000	Q6ZAA5	Putative phosphoglycerate dehydrogenase	0.222841	0.0002	0.231209	0.0001	0.124738	0.0001	0.123594	0.0001	0.175595	0.0594855
	10	Os05g0116100	Q65XA0	Dehydroascorbate reductase	2.18771	0.0068	1.99521	0.0118	2.31214	0.0035	2.10881	0.0058	2.15097	0.13337
	11	Os05g0323900	Q43008	Superoxide dismutase [Mn], mitochondrial	1.70619	0.0233	1.77022	0.0225	1.77022	0.0237	1.81984	0.0229	1.76662	0.0465808
	12	Os04g0685200	Q7XPU2	OSJNBa0088H09.14 protein	0.331126	0.0302	0.359751	0.0364	0.401784	0.0337	0.420734	0.0407	0.378349	0.0405034
	13	Os12g0555500	Q2QNS7	Os12g0555500 protein	0.510517	0.0114	0.519994	0.014	0.461318	0.0131	0.465593	0.0161	0.489355	0.0302062
	14	Os03g0758100	Q9AUV8	Alpha-1,4 glucan phosphorylase	4.20698	0	4.36491	0	5.01253	0	5.20021	0	4.69616	0.484141
	16	Os06g0687700	Q653F6	Putative t-complex protein 1 theta chain	0.394462	0.0014	0.413052	0.0104	0.390839	0.0001	0.405515	0.0003	0.400967	0.0101922
	17	Os03g0278200	Q10N92	Os03g0278200 protein	0.510517	0.0314	0.492029	0.0379	0.416875	0.0093	0.405515	0.0111	0.456234	0.0527555
	18	Os11g0687100	Q2QZH3	Os11g0687100 protein	0.109648	0	0.101859	0	0.0549541	0	0.0501188	0	0.0791449	0.030952
	19	Os06g0194900	P30298	Sucrose synthase 2	6.36943	0	4.83092	0	7.30994	0	5.64972	0	6.04	1.05443
	20	Os11g0216900	Q0ITU1	Methylthioribose-1-phosphate isomerase	0.319152	0.0046	0.293763	0.001	0.325087	0.0384	0.301996	0.0075	0.31	0.0145953
	21	Os04g0508300	P55142	Glutaredoxin-C6	2.83126	0.0345	2.88434	0.0373	3.02024	0.0131	3.07598	0.014	2.95295	0.11428
	25	Os12g0277500	Q2QU06	60 kDa chaperonin alpha subunit	0.237682	0.0007	0.224906	0.0011	0.183655	0.0011	0.175389	0.0016	0.205408	0.0305293
	26	Os03g0278000	Q8W3J0	Os03g0278000 protein	0.322103	0.003	0.387252	0.005	0.319152	0.0022	0.380185	0.0038	0.352173	0.0365594
	27	Os01g0926300	Q5JK10	Os01g0926300 protein	0.356455	0.011	0.452899	0.0349	0.288401	0.0076	0.369822	0.0246	0.366894	0.0675168
	28	Os05g0295300	B9FK36	Acetyl-CoA carboxylase 2	0.648635	0.0095	0.63678	0.0116	0.63678	0.0277	0.630955	0.033	0.638288	0.00742465
	29	Os10g0539500	Q7XUC9	Histone H4	0.432507	0.0169	0.401784	0.0235	0.3837	0.0119	0.356455	0.0162	0.393612	0.0319295
	30	Os02g0601300	Q6K5G8	Glyceraldehyde-3-phosphate dehydrogenase 3, cytosolic	3.43525	0.0053	3.90778	0.0044	3.59712	0.0019	4.09333	0.0016	3.75837	0.29717
	31	Os07g0529600	Q7XXS4	Thiamine thiazole synthase, chloroplastic	0.325087	0.006	0.307607	0.017	0.285755	0.0095	0.277971	0.0092	0.299105	0.0213871
	32	Os12g0182200	Q2QWU7	Dihydrolipoamide S-acetyltransferase, putative, expressed	0.478629	0.0168	0.492029	0.0144	0.559754	0.0324	0.57544	0.0279	0.526463	0.0482383
	33	Os03g0703000	Q75I93	Beta-glucosidase 7	0.424628	0.0023	0.401784	0.0014	0.390839	0.004	0.369822	0.0024	0.396768	0.0228224
	34	Os03g0804800	Q75HJ3	Os03g0804800 protein	0.461318	0.0013	0.43651	0.0014	0.570158	0.0162	0.53952	0.0174	0.501876	0.063238
	35	Os12g0244100	Q2QV45	70 kDa heat shock protein	5.44366	0	3.76648	0	6.60502	0	4.65549	0	5.11766	1.20524
	36	Os02g0753800	Q6Z6A7	Annexin	2.22866	0.0458	2.96472	0.0434	2.91036	0.0265	3.94477	0.0251	3.01213	0.706223
	37	Os01g0550000	Q5JK84	DEAD-box ATP-dependent RNA helicase 15	0.608125	0.0295	0.570158	0.0453	0.501178	0.0181	0.469903	0.0279	0.537341	0.0630951
	38	Os01g0944700	Q94CR1	Beta 1,3-glucanase	2.96472	0.0069	3.02024	0.0087	2.6062	0.033	2.70416	0.0171	2.82383	0.200089
	39	Os06g0613000	Q69WY2	Putative uncharacterized protein P0417G12.14	0.331126	0	0.331126	0	0.398105	0.0001	0.390839	0.0001	0.362799	0.036693
	40	Os08g0345800	P15280	Glucose-1-phosphate adenylyltransferase small subunit, chloroplastic/amyloplastic	4.69925	0.0009	4.05515	0.0017	5.29661	0.0002	4.57038	0.0004	4.65535	0.510098
	41	Os05g0580000	Q688T8	Glucose-1-phosphate adenylyltransferase	0.235505	0.0076	0.310453	0.0126	0.120227	0.0002	0.157035	0.0001	0.205805	0.0847257
	42	Os01g0130400	Q9LGC6	Putative alpha-glucosidase	0.524797	0.0052	0.483068	0.0019	0.474248	0.0021	0.43651	0.0008	0.479656	0.0362407
	43	Os03g0563300	Q53RM0	Magnesium-chelatase subunit ChlI, chloroplastic	0.452899	0.0372	0.469903	0.0426	0.45708	0.0284	0.474248	0.0326	0.463532	0.0101673
	44	Os01g0633100	Q7G065	Glucose-1-phosphate adenylyltransferase	2.88434	0.0012	3.10463	0.0005	3.63108	0	3.8373	0	3.36434	0.444483
	45	Os01g0894300	Q0JGZ6	Fructokinase-1	0.570158	0.044	0.510517	0.0176	0.554631	0.0104	0.496598	0.0041	0.532976	0.03502
	47	Os08g0157500	Q6ZD89	Flavone 3'-O-methyltransferase 1	3.8373	0	4.96524	0	4.40529	0	5.70125	0	4.72727	0.796032
	48	Os02g0332200	Q6YUK5	T-complex protein 1 subunit delta	0.242101	0.0137	0.235505	0.0126	0.299222	0.0217	0.293763	0.02	0.267648	0.0334901
	49	Os06g0675700	Q0DA62	Os06g0675700 protein	7.11238	0.0013	4.65549	0.0027	4.48833	0.0014	2.58198	0.0028	4.70954	1.8576
	50	Os10g0340600	Q7XFK2	Beta-galactosidase 14	0.505817	0.0036	0.515225	0.0053	0.29107	0.0052	0.296481	0.0017	0.402148	0.125216
	51	Os11g0558300	Q2R2L5	AMP-binding enzyme family protein, expressed	0.474248	0.0066	0.448752	0.0063	0.224906	0.0009	0.212816	0.0007	0.340181	0.140561
	52	Os03g0738400	Q7Y1F0	Serine hydroxymethyltransferase	1.94099	0.0439	1.94099	0.0317	2.03252	0.0218	2.03252	0.0156	1.98676	0.0528429
	53	Os01g0916600	Q7F2X8	Os01g0916600 protein	0.233345	0.0094	0.246603	0.0094	0.239883	0.0139	0.248886	0.0139	0.242179	0.0070207
	54	Os02g0752200	Q6Z8I7	Os02g0752200 protein	0.424628	0.0101	0.469903	0.046	0.285755	0.0085	0.316226	0.0383	0.374128	0.0873414
	55	Os08g0498400	Q7F8T6	Tricin synthase 2	3.49895	0.0015	4.24628	0.0018	2.88434	0.0047	3.59712	0.0046	3.55667	0.557544
	56	Os03g0181500	Q8H7L2	3-ketoacyl-CoA synthase	0.1803	0.0006	0.147232	0.0006	0.1888	0.0005	0.154171	0.0005	0.167626	0.0200495
	57	Os10g0492000	Q9FWV2	Putative chloroplast inner envelope protein	2.4888	0.0017	1.72176	0.0142	3.07598	0.0001	2.14777	0.0006	2.35858	0.572012
	58	Os05g0453700	Q7XXS5	Os05g0453700 protein	4.57038	0.0005	4.13052	0.0005	4.65549	0.0004	4.13052	0.0004	4.37173	0.280681
	59	Os02g0169300	Q6H6C7	Phosphoglycerate kinase	4.20698	0.0037	4.87567	0.0023	4.83092	0.0015	5.44366	0.0009	4.83931	0.505459
	60	Os01g0275600	Q9SDG8|	Protein argonaute 4A	0.376705	0.0001	0.359751	0	0.267917	0	0.255859	0	0.315058	0.06198
	61	Os11g0687200	Q2QZH2	Expressed protein	0.263026	0.0091	0.258224	0.0101	0.349944	0.009	0.331126	0.0101	0.30058	0.0468121
	62	Os06g0156700	Q5VMA4	Os06g0156700 protein	3.31126	0.0496	3.02024	0.0445	4.01768	0.0182	3.59712	0.024	3.48657	0.425245
	63	Os02g0736400	Q6Z744	Dihydropyrimidine dehydrogenase	2.05128	0.0246	2.26963	0.0184	2.20799	0.009	2.46609	0.0067	2.24875	0.171589
	64	Os08g0513600	Q6Z8M9	Os08g0513600 protein	4.32526	0.0015	8.01925	0.0003	4.44642	0.0012	8.24402	0.0003	6.25874	2.16515
	65	Os08g0509200	Q84YK7	Beta-glucosidase 27	0.428541	0.0055	0.440548	0.008	0.45708	0.0065	0.469903	0.0095	0.449018	0.0181863
	66	Os03g0223400	Q10PS4	Glutamine synthetase	5.24934	0.0019	5.05817	0.0019	5.29661	0.002	5.20021	0.002	5.20108	0.103085
	67	Os07g0624600	Q7XI41	Probable trehalose-phosphate phosphatase 3	0.328095	0.0334	0.316226	0.0245	0.380185	0.0377	0.369822	0.0277	0.348582	0.0311799
	68	Os07g0578300	Q6ZL89	Os07g0578300 protein	0.0534565	0	0.0549541	0	0.037325	0	0.0376703	0.0001	0.0458515	0.00966655
	69	Os06g0668200	Q655T1	Phosphoglycerate kinase	2.06996	0.0087	2.51193	0.0121	2.55885	0.0018	3.10463	0.0024	2.56134	0.423893
	70	Os09g0255400	Q8H3R5	Putative indole-3-glycerol phosphate synthase	3.37268	0.0173	4.61255	0.0079	3.13283	0.0038	4.1684	0.0018	3.82162	0.688428
	71	Os03g0619400	Q6AV23	Putative TCP-1/cpn60 chaperonin family protein	0.398105	0.0345	0.34356	0.02	0.461318	0.0319	0.398105	0.0185	0.400272	0.0481398
	72	Os07g0409100	Q7XTM4	OSJNBa0033G05.21 protein	0.524797	0.019	0.597051	0.0303	0.469903	0.0068	0.524797	0.0101	0.529137	0.0521492
	73	Os12g0514500	Q0IN14	Hsp90 protein, expressed	0.401784	0.0023	0.409266	0.0027	0.316226	0.0007	0.316226	0.0009	0.360875	0.0516474
	74	Os07g0638100	Q8GVH2	Os07g0638100 protein	0.492029	0.004	0.515225	0.0102	0.53952	0.0055	0.56494	0.0138	0.527928	0.0313812
	75	Os02g0202400	Q6Z782	Os02g0202400 protein	2.58198	0.0108	2.18771	0.0042	4.09333	0.0005	3.31126	0.0002	3.04357	0.84048
	76	Os10g0478200	Q7XDC8	Malate dehydrogenase, cytoplasmic	3.63108	0.0458	3.40368	0.0232	3.59712	0.022	3.40368	0.0111	3.50889	0.122278
	77	Os05g0567100	Q0DFW1	Aspartic proteinase oryzasin 1	2.46609	0.0076	1.99521	0.0073	3.19183	0.0036	2.65463	0.0035	2.57694	0.494914
	78	Os11g0644100	Q2R0I6	Leucine Rich Repeat family protein, expressed	0.263026	0.021	0.235505	0.0268	0.246603	0.016	0.220799	0.0203	0.241483	0.0178315
	80	Os01g0128400	Q9LGA3	Os01g0128400 protein	1.94099	0.024	1.94099	0.0268	2.05128	0.0186	2.05128	0.0208	1.99614	0.063675
	81	Os01g0270100	Q0JNR2	Cysteine proteinase inhibitor 12	1.97707	0.038	1.94099	0.0185	2.33372	0.0273	2.31214	0.0137	2.14098	0.210798
	82	Os08g0191700	Q0J7H9	Glyoxalase	3.19183	0.0064	2.83126	0.0076	3.80228	0.0028	3.37268	0.0033	3.29951	0.403728
	83	Os04g0531900	Q7X8W6	OSJNBa0081C01.20 protein	4.20698	0.0084	6.85401	0.0009	4.61255	0.0058	7.24638	0.0009	5.72998	1.54176
	84	Os09g0553200	Q93X08	Os09g0553200 protein	2.88434	0.0088	2.55885	0.0296	3.98089	0.0001	3.49895	0.0004	3.23076	0.634058
	85	Os12g0235800	Q2QVC1	Argininosuccinate synthase, chloroplast, putative, expressed	2.83126	0.0046	2.6062	0.0048	2.88434	0.0045	2.65463	0.0047	2.74411	0.134515
	86	Os05g0482700	Q5KQH5	putative 2,3-bisphosphoglycerate-independent phosphoglycerate mutase	0.63678	0.0306	0.642674	0.0429	0.549541	0.0245	0.559754	0.0344	0.597187	0.049356
	88	Os02g0214500	Q6H8A9	NAC6	5.29661	0.0237	4.24628	0.0258	5.39374	0.0309	4.24628	0.0339	4.79573	0.635684
	89	Os11g0210500	Q0ITW7	Alcohol dehydrogenase 2	6.13874	0.0271	3.69822	0.0268	7.24638	0.0183	4.44642	0.0181	5.38244	1.6082
	90	Os10g0463200	Q8H906	Putative early nodulin gene (Enod) related protein	0.334191	0.0016	0.334191	0.0091	0.376705	0.0038	0.380185	0.0093	0.356318	0.0255893
	91	Os05g0438800	Q75HX0	Actin	2.75406	0.0041	2.83126	0.0034	2.93772	0.0031	3.02024	0.0026	2.88582	0.117045
	92	Os03g0136200	Q10S41	24-methylenesterol C-methyltransferase 2, putative, expressed	0.43651	0.0169	0.469903	0.0303	0.376705	0.0091	0.409266	0.0159	0.423096	0.039641
	93	Os12g0607000	Q2QME6	Homocysteine S-methyltransferase 3	3.94477	0.011	3.63108	0.0243	4.05515	0.0093	3.69822	0.0215	3.83231	0.200647
	94	Os08g0520900	Q0J4C6	Os08g0520900 protein (Fragment)	3.43525	0.0001	2.80505	0.0001	3.59712	0	2.93772	0	3.19378	0.381955
	95	Os03g0565500	Q10I39	Elongation factor G, mitochondrial	0.387252	0.0337	0.394462	0.0304	0.246603	0.0142	0.255859	0.013	0.321044	0.0807551
	97	Os07g0609000	Q6YTX6	Putative uncharacterized protein OSJNBb0018L13.11	16.4474	0.0073	20.3252	0.0052	18.018	0.0055	21.8818	0.004	19.1681	2.41028
	98	Os03g0327600	Q10M12	Expressed protein	1.99521	0.0309	2.12811	0.0228	1.94099	0.0208	2.06996	0.0153	2.03357	0.082269
	99	Os01g0762500	Q0JJ36	Glutelin	1.51355	0	1.54178	0.0001	1.54178	0	1.57035	0.0002	1.54187	0.023191
	100	Os07g0568700	Q0D5C7	Os07g0568700 protein	0.461318	0.0019	0.469903	0.0016	0.413052	0.0026	0.420734	0.0023	0.441252	0.0285175
	101	Os06g0110100	Q8H684	OSEYA1	5.05817	0.0004	3.31126	0.0005	5.8072	0.0002	4.05515	0.0002	4.55794	1.09816
	102	Os07g0471300	Q69UP6	Protein argonaute 18	0.448752	0.0105	0.428541	0.0087	0.310453	0.0026	0.296481	0.0069	0.371057	0.0786881
	103	Os09g0491772	B9G4B3	Os09g0491772 protein	0.1888	0.0002	0.199525	0.0003	0.119124	0.0001	0.125892	0.0001	0.158335	0.0416925
	104	Os06g0486800	Q0DC43	Formate dehydrogenase	3.25098	0.0001	2.63019	0.0002	3.94477	0	3.16256	0	3.24712	0.539902
	105	Os12g0138900	Q2QXY9	2-isopropylmalate synthase B, putative, expressed	2.58198	0	2.85796	0	2.63019	0	2.93772	0	2.75196	0.172688
	106	Os04g0482800	Q7XUP3	OSJNBb0011N17.20 protein	3.59712	0	3.8373	0	3.59712	0	3.87297	0	3.72613	0.149672
	107	Os02g0137400	Q6YXY3	Putative splicing factor 3b, subunit 3, 130kDa	0.591576	0.0311	0.580754	0.0416	0.544514	0.0203	0.534559	0.0274	0.562851	0.027582
	108	Os07g0188800	Q6Z4E4	Methylmalonate semi-aldehyde dehydrogenase	2.05128	0.0018	1.90549	0.0011	2.35516	0.0004	2.20799	0.0003	2.12998	0.194406
	109	Os02g0821800	Q6AT27	Putative fibrillarin	0.363082	0.0426	0.34356	0.0355	0.501178	0.0431	0.465593	0.0426	0.418353	0.0768991
	110	Os02g0100100	Q67IX6	Protein disulfide isomerase-like 1-4	4.96524	0	5.20021	0	6.0241	0	6.30915	0	5.62467	0.643704
	111	Os03g0271200	Q10NF2	Chloroplastic outer envelope membrane protein, putative, expressed	4.78698	0	4.24628	0	5.05817	0	4.44642	0	4.63446	0.360014
	112	Os02g0783700	Q0DX00	Os02g0783700 protein (Fragment)	2.22866	0.0102	1.90549	0.021	2.18771	0.0149	1.87056	0.018	2.0481	0.186146
	113	Os07g0694700	Q0D3B8	Ascorbate peroxidase	0.469903	0.0284	0.448752	0.0354	0.56494	0.0267	0.53952	0.0332	0.505779	0.05531
	114	Os02g0783625	Q6K7D6	Putative lysine-ketoglutarate reductase/saccharopine dehydrogenase bifunctional enzyme	3.13283	0.0134	2.46609	0.0117	3.8373	0.0285	3.07598	0.0107	3.12805	0.560939
	115	Os07g0212300	Q8H4U7	MutT-like protein	8.95255	0.0006	10.1833	0.0018	10.8696	0.0004	12.3609	0.0009	10.5916	1.42139
	116	Os09g0446800	Q0J1E1	Os09g0446800 protein	2.58198	0	2.55885	0	2.53485	0	2.51193	0	2.5469	0.0302282
	117	Os01g0185200	Q5VRX8	Os01g0185200 protein	3.28084	0.0009	3.49895	0.0009	2.88434	0.0009	3.16256	0.0009	3.20667	0.256107
	118	Os08g0191433	Q6Z1D6	Putative starch synthase DULL1	2.4888	0	2.26963	0.0001	2.65463	0.0001	2.39866	0.0001	2.45293	0.161776
	119	Os01g0752700	Q5JMX4	Os01g0752700 protein	0.307607	0.0493	0.263026	0.0283	0.349944	0.0232	0.304785	0.0156	0.306341	0.0355031
	120	Os08g0545200	Q6ZBH2	Os08g0545200 protein	10.4712	0	14.3266	0	10.3734	0	14.3266	0	12.3745	2.25452
	121	Os06g0172800	Q5SNC5	Putative seed imbibition protein	2.22866	0.0367	2.75406	0.0192	2.26963	0.0137	2.83126	0.0104	2.5209	0.315819
	122	Os03g0293500	Q10MW3	Pyruvate decarboxylase 2	4.24628	0.0001	4.13052	0	3.8373	0	3.63108	0	3.9613	0.279448
	123	Os05g0111200	Q65XV6	Os05g0111200 protein	3.63108	0.0179	3.59712	0.0102	3.94477	0.011	3.90778	0.0062	3.77019	0.181395
	124	Os06g0260500	Q5Z7E7	3-ketoacyl-CoA synthase	0.346741	0.0084	0.307607	0.0068	0.16293	0.0028	0.144544	0.0023	0.240456	0.101678
	125	Os06g0326400	Q69T78	Putative Pyrophosphate--fructose 6-phosphate 1-phosphotransferase alpha subunit	1.87056	0.0208	1.87056	0.0163	2.22866	0.0028	2.22866	0.0023	2.04961	0.206751
	126	Os03g0240500	Q10PB3	Translocase of chloroplast	2.06996	0.0073	2.33372	0.0043	2.20799	0.0026	2.46609	0.0015	2.26944	0.169676
	127	Os07g0187200	Q7XI14	Probable D-2-hydroxyglutarate dehydrogenase, mitochondrial	4.20698	0.0171	5.5991	0.0129	3.73274	0.0133	4.87567	0.0101	4.60362	0.81256
	128	Os03g0793700	Q852L2	Cupin family protein, expressed	9.2081	0.0017	7.44602	0.0024	9.37207	0.0015	7.58725	0.0021	8.40336	1.02771
	129	Os01g0356800	Q0JMV9	Os01g0356800 protein	26.3158	0	44.4444	0	26.5252	0	44.843	0	35.5321	10.5228
	130	Os09g0451500	Q67UF5	Protein disulfide isomerase-like 2-3	2.22866	0.0028	1.61447	0.0101	2.75406	0.0002	2.01369	0.0008	2.15272	0.474842
	131	Os02g0523500	Q6H547	Os02g0523500 protein	2.05128	0.0064	1.92308	0.0107	2.46609	0	2.26963	0.0001	2.17752	0.239747
	132	Os04g0164900	Q7X834	OSJNBa0019G23.2 protein	20.7039	0	18.1818	0	21.8818	0	19.5695	0	20.0843	1.58109
	133	Os05g0132100	Q0DL03	Os05g0132100 protein	0.373246	0.0015	0.394462	0.004	0.283142	0.0012	0.299222	0.0048	0.337518	0.0545968
	134	Os01g0663400	Q0JKM8	Os01g0663400 protein	9.29368	0	8.47458	0	9.2081	0	8.31947	0	8.82396	0.498259
	135	Os02g0506500	Q6K6K7	Ubiquitin-like modifier-activating enzyme 5	3.98089	0.0103	2.24921	0.0317	4.40529	0.0035	2.4888	0.0101	3.28105	1.07176
	136	Os03g0340500	Q10LP5	Sucrose synthase 4	5.75374	0	4.20698	0	6.66667	0	4.87567	0	5.37577	1.06856
	137	Os06g0214300	Q69Y21	Os06g0214300 protein	2.51193	0.0017	3.25098	0.0008	2.4432	0.0008	3.19183	0.0004	2.84948	0.431048
	138	Os02g0799000	Q69QZ0	Probable protein phosphatase 2C 27	5.29661	0.0122	4.28633	0.0144	5.97015	0.0117	4.65549	0.0139	5.05214	0.740789
	139	Os03g0192700	Q10QK8	Inositol-3-phosphate synthase	2.12811	0.0147	2.26963	0.0033	1.83655	0.0085	2.01369	0.0019	2.062	0.183162
	141	Os05g0499100	Q0DH05	Alpha-globulin	42.9185	0.014	34.965	0.0215	43.29	0.0363	34.965	0.0213	39.0346	4.70163
	142	Os10g0390500	Q94HC5	Putative alanine aminotransferase	3.02024	0	2.63019	0	3.56506	0	3.07598	0	3.07287	0.383404
	144	Os02g0115900	Q6Z7B0	Dnak-type molecular chaperone Bip	6.92042	0	4.87567	0	7.80031	0	5.5991	0	6.29888	1.31096
	145	Os02g0242600	Q6ESW6	Glutelin	14.1844	0	22.6757	0	16.1551	0	25.1256	0	19.5352	5.20167
	146	Os01g0348600	Q94CN1	Os01g0348600 protein	0.529661	0.0404	0.483068	0.0402	0.263026	0.0042	0.239883	0.0042	0.37891	0.148697
	147	Os05g0557200	Q6I605	Os05g0557200 protein	2.10881	0.0069	1.94099	0.0158	2.31214	0.0023	2.16779	0.0031	2.13243	0.15357
	148	Os07g0215500	Q0D7S0	Allergen RA5B	25.5754	0.0024	17.0648	0.0033	27.5482	0.0022	18.8679	0.0071	22.2641	5.08111
	149	Os12g0578200	Q2QN58	Chorismate mutase, chloroplast, putative, expressed	16.8919	0	21.097	0	16.7504	0	19.9601	0	18.6749	2.19098
	150	Os03g0171900	Q10R45	Alanine-glyoxylate aminotransferase 2, mitochondrial, putative, expressed	2.80505	0	3.66435	0	3.53232	0	4.69925	0	3.67524	0.78025
	151	Os03g0197300	Q0DUA3	Os03g0197300 protein	16	0.0012	34.7222	0.0021	17.6991	0	35.3357	0.0072	25.9393	10.5218
	152	Os04g0526600	Q0JBL0	Os04g0526600 protein	6.19579	0.0234	6.98324	0.0138	6.19579	0.0219	6.98324	0.013	6.58951	0.454636
	154	Os07g0249700	Q8H3C8	IAA-amino acid hydrolase ILR1-like 8	4.09333	0.0011	3.43525	0.0031	3.59712	0.0014	2.96472	0.0049	3.5226	0.465527
	155	Os11g0199200	Q53LQ0	Protein disulfide isomerase-like 1-1	4.40529	0	4.1684	0	5.05817	0	4.83092	0	4.61569	0.402677
	156	Os04g0404400	Q7X6I8	OJ000315_02.8 protein	21.692	0.0005	9.03342	0.0008	25.1256	0.0003	11.0619	0.0006	16.7282	7.88399
	157	Os02g0456100	Q6K7K6	Glutelin	38.3142	0	31.9489	0	41.3223	0.0011	34.965	0	36.6376	4.06362
	158	Os02g0528200	Q6H6P8	Branching enzyme-3	2.26963	0.0112	1.95886	0.0089	2.83126	0.0001	2.37699	0.0001	2.35919	0.361223
	159	Os06g0726400	Q0D9D0	Os06g0726400 protein	15.4083	0	14.5985	0	16.2866	0	15.8479	0	15.5353	0.720152
	160	Os04g0389800	Q0E0Z3	Os02g0510200 protein	3.46741	0	3.07598	0	3.80228	0	3.31126	0	3.41423	0.304647
	161	Os03g0610650	Q75H81	Serpin-ZXA	2.96472	0.0164	3.25098	0.004	3.76648	0.0167	4.13052	0.0068	3.52817	0.520876
	162	Os01g0760600	Q0JJ47	Aspartate aminotransferase	4.1684	0	3.53232	0.0001	4.09333	0	3.49895	0	3.82325	0.356783
	163	Os03g0336100	Q0DS36	Os03g0336100 protein	21.692	0	23.5294	0.0363	23.9808	0	25.3807	0.0305	23.6457	1.5224
	164	Os08g0189100	Q6YZA9	Germin-like protein 8-2	8.47458	0.0031	7.24638	0.0033	7.86782	0.0028	6.85401	0.003	7.6107	0.711268
	166	Os07g0638300	P0C5C9	1-Cys peroxiredoxin A	10	0	19.2308	0	10.2775	0	20.1207	0	14.9072	5.51933
	167	Os07g0214300	Q0D7S4	Allergen RAG2	14.3266	0.0063	9.9108	0.007	14.8588	0.0058	10.661	0.0064	12.4393	2.51475
	168	Os10g0463800	Q337M4	Os10g0463800 protein	3.63108	0.0027	3.76648	0.0019	3.40368	0.0016	3.59712	0.0012	3.59959	0.149702
	169	Os02g0249000	Q6K508	Glutelin	31.348	0	21.8818	0.0002	35.3357	0	27.027	0.0001	28.8981	5.7785
	170	Os05g0519700	Q6F2Y7	Chaperone protein ClpB1	4.69925	0	4.40529	0	4.69925	0	4.36491	0	4.54217	0.182123
	171	Os03g0663800	Q75GX9	Cupin family protein, expressed	27.5482	0	32.4675	0.0006	29.0698	0	35.3357	0.0004	31.1053	3.49038
	172	Os02g0268300	Q0E261	Glutelin	55.8659	0.0004	55.5556	0.0003	58.1395	0.0148	57.4713	0.0004	56.7581	1.2462
	173	Os04g0486950	Q7XUG1	Malate synthase	7.86782	0.0074	4.92126	0.0089	6.5445	0.0085	4.05515	0.0103	5.84718	1.69685
	174	Os03g0245800	Q10P60	26.7 kDa heat shock protein, chloroplastic	4.78698	0.0028	3.90778	0.0033	6.0241	0.0018	4.65549	0.0021	4.84359	0.877103
	Note: （1）SS-Superior spikelets; IS-Inferior spikelets; T0 represent control treatment with no spikelet thinning and T2 represent treatment with the upper 2/3 of spikelets were removed.
	（2）The screening criteria for differentially expressed proteins was a fold change > 1.5 or < 0.67 and a p-value < 0.05.
	（3）The differentially expressed proteins were marked with different colors, orange represents up-regulated and green represents down-regulated.
	（4）Accession: the code of the identified protein in RAP database (http://rapdb.dna.affrc.go.jp/).

## Sheet: Table S3
				Supplementary Table 3. The differentially expressed proteins of group B (T0-SS/T2-IS)
	Protein no.	Accession	Uniprot date accession no.	Protein name UniprotKB database	113:115	PVal 113:115	113:119	PVal 113:119	117:115	PVal 117:115	117:119	PVal 117:119	AVE	STDEV
	1	Os01g0711000	Q8S7T5	ATP synthase subunit alpha	2.85796	0.0463	5.20021	0.0136	3.10463	0.0146	5.75374	0.0032	4.22913	1.46197
	3	Os10g0356000	P0C512	Ribulose bisphosphate carboxylase large chain	1.70619	0.0274	2.99222	0	1.8031	0.0018	3.10463	0	2.40154	0.749415
	5	Os07g0186000	Q0D840	Thioredoxin H1	2.91036	0.0262	4.36491	0.0129	2.96472	0.0236	4.36491	0.0118	3.65122	0.824389
	7	Q8S6G5[1]	Q8S6G5	Photosystem II CP43 reaction center protein	1.87056	0.0276	1.81984	0.0347	2.03252	0.0364	1.95886	0.0458	1.92044	0.0942475
	9	Os08g0447000	Q6ZAA5	Putative phosphoglycerate dehydrogenase	0.369822	0.0387	0.3837	0.006	0.185353	0.0153	0.199525	0.0025	0.2846	0.106726
	10	Os05g0116100	Q65XA0	Dehydroascorbate reductase	2.55885	0.002	3.22061	0.0005	2.70416	0.0011	3.40368	0.0003	2.97183	0.404383
	11	Os05g0323900	Q43008	Superoxide dismutase [Mn], mitochondrial	2.99222	0.001	3.56506	0.0005	3.02024	0.001	3.59712	0.0005	3.29366	0.332353
	14	Os03g0758100	Q9AUV8	Alpha-1,4 glucan phosphorylase	1.92308	0.0017	3.90778	0	2.31214	0.0001	4.57038	0	3.17834	1.26436
	18	Os11g0687100	Q2QZH3	Os11g0687100 protein	0.34356	0.0378	0.260613	0.0033	0.139317	0.0001	0.112719	0.0001	0.214052	0.107694
	21	Os04g0508300	P55142	Glutaredoxin-C6	2.80505	0.0403	3.87297	0.0118	2.96472	0.015	4.13052	0.0051	3.44332	0.656581
	22	Os07g0448800	Q8H5N9	Probable aquaporin PIP2-1	2.42131	0.0462	3.28084	0.0197	3.02024	0.0359	4.13052	0.0158	3.21323	0.709551
	23	Q69VC8[2]	Q69VC8	Photosystem II CP47 reaction center protein	1.94099	0.0436	3.8373	0.0472	2.29095	0.0176	4.61255	0.0089	3.17045	1.26615
	24	Os05g0157200	Q75M01	Os05g0157200 protein	3.28084	0.0005	3.10463	0.0005	2.85796	0.0005	2.63019	0.0004	2.9684	0.284462
	25	Os12g0277500	Q2QU06	60 kDa chaperonin alpha subunit	0.233345	0.0019	0.285755	0.0341	0.17701	0.0029	0.216769	0.05	0.22822	0.045056
	31	Os07g0529600	Q7XXS4	Thiamine thiazole synthase, chloroplastic	0.319152	0.0122	0.307607	0.0072	0.283142	0.0032	0.270395	0.0055	0.295074	0.0222733
	34	Os03g0804800	Q75HJ3	Os03g0804800 protein	0.48752	0.0045	0.597051	0.0288	0.602555	0.0494	0.737898	0.226	0.606256	0.102513
	35	Os12g0244100	Q2QV45	70 kDa heat shock protein	1.52765	0.0044	2.39866	0	1.87056	0.0001	2.93772	0	2.18365	0.617309
	38	Os01g0944700	Q94CR1	Beta 1,3-glucanase	2.4432	0.0171	2.78009	0.0097	2.12811	0.0354	2.4432	0.0193	2.44865	0.266245
	41	Os05g0580000	Q688T8	Glucose-1-phosphate adenylyltransferase	0.288401	0.0102	0.267917	0.048	0.143219	0.0005	0.127057	0.0026	0.206648	0.0832573
	46	Os01g0841600	Q8LR75	Triosephosphate isomerase	0.313332	0.0036	0.390839	0.0227	0.267917	0.0027	0.334191	0.016	0.32657	0.0510032
	47	Os08g0157500	Q6ZD89	Flavone 3'-O-methyltransferase 1	1.88786	0.0035	2.96472	0.0002	2.14777	0.0006	3.37268	0	2.59326	0.693189
	48	Os02g0332200	Q6YUK5	T-complex protein 1 subunit delta	0.263026	0.0144	0.307607	0.0223	0.331126	0.0228	0.390839	0.0349	0.32315	0.0532347
	49	Os06g0675700	Q0DA62	Os06g0675700 protein	2.96472	0.0097	3.34225	0.0095	1.8031	0.0101	1.94099	0.0099	2.51277	0.757814
	53	Os01g0916600	Q7F2X8	Os01g0916600 protein	0.280544	0.0154	0.260613	0.0249	0.29107	0.0237	0.267917	0.04	0.275036	0.0134922
	55	Os08g0498400	Q7F8T6	Tricin synthase 2	2.16779	0.0034	2.55885	0.0007	1.83655	0.0026	2.18771	0.0016	2.18772	0.295217
	56	Os03g0181500	Q8H7L2	3-ketoacyl-CoA synthase	0.251187	0.0171	0.231209	0.011	0.255859	0.013	0.246603	0.0085	0.246214	0.0106938
	58	Os05g0453700	Q7XXS5	Os05g0453700 protein	3.37268	0.0012	3.10463	0.0018	3.37268	0.0008	3.07598	0.0012	3.23149	0.163451
	60	Os01g0275600	Q9SDG8	Protein argonaute 4A	0.469903	0.0028	0.529661	0.0255	0.337291	0.0003	0.380185	0.0029	0.42926	0.0867927
	66	Os03g0223400	Q10PS4	Glutamine synthetase	2.85796	0.0062	4.96524	0.002	2.85796	0.0065	5.05817	0.0021	3.93483	1.24404
	67	Os07g0624600	Q7XI41	Probable trehalose-phosphate phosphatase 3	0.205116	0.0029	0.334191	0.0226	0.237682	0.0032	0.3837	0.0255	0.290172	0.0830161
	68	Os07g0578300	Q6ZL89	Os07g0578300 protein	0.113763	0.0124	0.114816	0	0.0625172	0.0145	0.0625172	0.0077	0.0884033	0.0298938
	73	Os12g0514500	Q0IN14	Hsp90 protein, expressed	0.34356	0.0008	0.366435	0.0014	0.267917	0.0002	0.283142	0.0004	0.315263	0.0472323
	77	Os05g0567100	Q0DFW1	Aspartic proteinase oryzasin 1	2.08943	0.0234	2.33372	0.0389	2.78009	0.0106	2.96472	0.0372	2.54199	0.40149
	79	Os02g0717400	Q6ZGV8	Clustered mitochondria protein homolog	0.337291	0.0046	0.3837	0.0103	0.220799	0.0005	0.248886	0.0012	0.297669	0.0758507
	82	Os08g0191700	Q0J7H9	Glyoxalase	2.06996	0.0453	3.66435	0.0034	2.4432	0.0178	4.36491	0.0016	3.1356	1.06548
	83	Os04g0531900	Q7X8W6	OSJNBa0081C01.20 protein	4.40529	0.0014	3.94477	0.0034	4.74158	0.0015	4.28633	0.0035	4.34449	0.328905
	87	Os03g0158500	Q8H8C1	Putative RNA-binding protein	0.251187	0.0192	0.34356	0.0376	0.272896	0.0187	0.363082	0.0365	0.307681	0.0540313
	90	Os10g0463200	Q8H906	Putative early nodulin gene (Enod) related protein	0.448752	0.0129	0.405515	0.0372	0.505817	0.0382	0.461318	0.0533	0.455351	0.0412698
	91	Os05g0438800	Q75HX0	Actin	1.70619	0.0337	1.67504	0.0284	1.83655	0.0234	1.8031	0.0199	1.75522	0.0768958
	94	Os08g0520900	Q0J4C6	Os08g0520900 protein (Fragment)	2.14777	0.0005	2.75406	0.0001	2.24921	0.0002	2.85796	0	2.50225	0.355727
	95	Os03g0565500	Q10I39	Elongation factor G, mitochondrial	0.405515	0.026	0.380185	0.0496	0.265463	0.0114	0.251187	0.0197	0.325587	0.0785698
	96	Os01g0880800	Q8LJJ9	Acyl-[acyl-carrier-protein] desaturase 1, chloroplastic	0.29107	0.0076	0.337291	0.019	0.349944	0.0145	0.409266	0.0378	0.346893	0.0486761
	97	Os07g0609000	Q6YTX6	Putative uncharacterized protein OSJNBb0018L13.11	4.52899	0.0252	8.24402	0.0145	4.96524	0.0168	8.87311	0.0204	6.65284	2.22263
	101	Os06g0110100	Q8H684	OSEYA1	1.70619	0.0149	1.69033	0.0109	1.99521	0.0056	2.03252	0.0042	1.85606	0.182964
	102	Os07g0471300	Q69UP6	Protein argonaute 18	0.478629	0.0271	0.492029	0.0194	0.331126	0.0066	0.340414	0.0047	0.41055	0.0866043
	103	Os09g0491772	B9G4B3	Os09g0491772 protein	0.1803	0.0002	0.185353	0.0002	0.112719	0.0001	0.115878	0.0001	0.148563	0.0396397
	104	Os06g0486800	Q0DC43	Formate dehydrogenase	1.64447	0.0055	2.72926	0.0001	1.97707	0.0011	3.28084	0	2.40791	0.737957
	105	Os12g0138900	Q2QXY9	2-isopropylmalate synthase B, putative, expressed	1.54178	0.0037	2.01369	0	1.59949	0.0003	2.06996	0	1.80623	0.274027
	106	Os04g0482800	Q7XUP3	OSJNBb0011N17.20 protein	2.03252	0.0023	2.22866	0	2.06996	0.0003	2.22866	0	2.13995	0.103567
	108	Os07g0188800	Q6Z4E4	Methylmalonate semi-aldehyde dehydrogenase	1.59949	0.0122	2.18771	0.0003	1.85357	0.0029	2.51193	0.0001	2.03817	0.397211
	111	Os03g0271200	Q10NF2	Chloroplastic outer envelope membrane protein, putative, expressed	1.59949	0.0138	2.10881	0.0002	1.77022	0.0023	2.31214	0	1.94767	0.322243
	116	Os09g0446800	Q0J1E1	Os09g0446800 protein	1.52765	0.0441	1.83655	0.0013	1.4997	0.0196	1.8031	0.0005	1.66675	0.177649
	119	Os01g0752700	Q5JMX4	Os01g0752700 protein	0.277971	0.0095	0.255859	0.0063	0.313332	0.0117	0.285755	0.0077	0.283229	0.02373
	120	Os08g0545200	Q6ZBH2	Os08g0545200 protein	2.72926	0.0047	2.31214	0.0074	2.65463	0	2.24921	0	2.48631	0.240767
	122	Os03g0293500	Q10MW3	Pyruvate decarboxylase 2	1.88786	0.0094	3.87297	0.0002	1.65948	0.002	3.46741	0	2.72193	1.11132
	123	Os05g0111200	Q65XV6	Os05g0111200 protein	2.55885	0.0386	2.85796	0.0197	2.85796	0.0211	3.13283	0.0113	2.8519	0.23443
	124	Os06g0260500	Q5Z7E7	3-ketoacyl-CoA synthase	0.366435	0.0336	0.346741	0.0381	0.159956	0.0088	0.151357	0.0075	0.256122	0.116339
	128	Os03g0793700	Q852L2	Cupin family protein, expressed	4.92126	0.0046	4.20698	0.0081	5.05817	0.004	4.32526	0.0069	4.62792	0.424246
	129	Os01g0356800	Q0JMV9	Os01g0356800 protein	2.39866	0	2.39866	0	2.51193	0	2.4888	0	2.44951	0.0594763
	132	Os04g0164900	Q7X834	OSJNBa0019G23.2 protein	5.10465	0	5.75374	0	5.5991	0	6.19579	0	5.66332	0.450162
	134	Os01g0663400	Q0JKM8	Os01g0663400 protein	1.95886	0.0067	2.75406	0.0007	1.94099	0.003	2.63019	0.0004	2.32103	0.431544
	136	Os03g0340500	Q10LP5	Sucrose synthase 4	1.83655	0.0034	1.88786	0.0012	2.14777	0.0005	2.20799	0.0003	2.02004	0.185096
	137	Os06g0214300	Q69Y21	Os06g0214300 protein	1.54178	0.0379	1.83655	0.0191	1.54178	0.0164	1.8031	0.0083	1.6808	0.161107
	141	Os05g0499100	Q0DH05	Alpha-globulin	3.53232	0.0001	4.28633	0.0001	3.73274	0.0001	4.52899	0.0003	4.02009	0.465599
	143	Os09g0252800	Q6K3Y7	Putative ubiquitin-protein ligase 1	0.483068	0.0067	0.559754	0.0407	0.515225	0.0016	0.57544	0.0227	0.533372	0.0421327
	148	Os07g0215500	Q0D7S0	Allergen RA5B	4.1684	0.0123	4.40529	0.0124	4.87567	0.0108	4.92126	0.0108	4.59266	0.366595
	149	Os12g0578200	Q2QN58	Chorismate mutase, chloroplast, putative, expressed	1.90549	0.0131	2.05128	0.0025	1.78635	0.0118	1.94099	0.0023	1.92103	0.109154
	151	Os03g0197300	Q0DUA3	Os03g0197300 protein	7.94281	0.0031	4.69925	0.0154	8.62813	0.0001	5.10465	0.0002	6.59371	1.98034
	152	Os04g0526600	Q0JBL0	Os04g0526600 protein	3.07598	0.0416	2.96472	0.0307	3.07598	0.0383	2.96472	0.0285	3.02035	0.0642341
	153	Os07g0213800	Q8H4M4	Allergenic protein	4.24628	0.021	6.0241	0.0055	5.34474	0.0395	7.11238	0.0045	5.68187	1.2025
	154	Os07g0249700	Q8H3C8	IAA-amino acid hydrolase ILR1-like 8	1.8031	0.0246	2.67881	0.0078	1.4997	0.0266	2.24921	0.0083	2.05771	0.515959
	156	Os04g0404400	Q7X6I8	OJ000315_02.8 protein	5.49451	0.0034	3.80228	0.0029	6.5445	0.0022	4.61255	0.0019	5.11346	1.17802
	157	Os02g0456100	Q6K7K6	Glutelin	3.40368	0	3.37268	0	3.90778	0	3.94477	0	3.65723	0.311294
	159	Os06g0726400	Q0D9D0	Os06g0726400 protein	3.04785	0	3.37268	0	3.31126	0	3.63108	0	3.34072	0.239424
	160	Os04g0389800	Q0E0Z3	Os02g0510200 protein	1.54178	0.0326	1.92308	0.0017	1.65948	0.0072	2.06996	0.0004	1.79857	0.241139
	161	Os03g0610650	Q75H81	Serpin-ZXA	1.97707	0.0283	2.10881	0.0206	2.42131	0.0287	2.70416	0.0385	2.30284	0.326022
	163	Os03g0336100	Q0DS36	Os03g0336100 protein	2.93772	0.0019	3.8373	0.0007	3.28084	0.0011	4.32526	0.0005	3.59528	0.611746
	164	Os08g0189100	Q6YZA9	Germin-like protein 8-2	4.83092	0.0075	6.19579	0.0115	4.40529	0.0066	5.91716	0.0093	5.33729	0.85602
	165	Os02g0249900	Q0E2D2	Glutelin	3.31126	0.0097	4.69925	0.0055	3.69822	0.0046	5.24934	0.0025	4.23952	0.891771
	166	Os07g0638300	P0C5C9	1-Cys peroxiredoxin A	3.46741	0.0045	4.13052	0.0004	3.56506	0.0102	4.24628	0.0003	3.85232	0.392972
	167	Os07g0214300	Q0D7S4	Allergen RAG2	5.75374	0.0111	6.42674	0.0108	6.13874	0.0099	6.72948	0.0097	6.26217	0.41601
	168	Os10g0463800	Q337M4	Os10g0463800 protein	2.37699	0.0068	2.88434	0.0056	2.31214	0.0039	2.78009	0.0032	2.58839	0.285972
	169	Os02g0249000	Q6K508	Glutelin	1.51355	0.003	1.78635	0.0026	1.92308	0.0012	2.22866	0.0011	1.86291	0.297383
	170	Os05g0519700	Q6F2Y7	Chaperone protein ClpB1	2.70416	0.0003	2.01369	0.0006	2.67881	0.0001	2.01369	0.0002	2.35259	0.391462
	172	Os02g0268300	Q0E261	Glutelin	3.46741	0	4.20698	0	4.24628	0	5.20021	0	4.28022	0.710296
	173	Os04g0486950	Q7XUG1	Malate synthase	5.05817	0.0113	5.10465	0.0114	4.24628	0.0133	4.1684	0.0133	4.64438	0.505997
	174	Os03g0245800	Q10P60	26.7 kDa heat shock protein, chloroplastic	1.59949	0.0297	2.33372	0.0319	1.88786	0.0156	2.80505	0.0167	2.15653	0.5274
	Note: （1）SS-Superior spikelets; IS-Inferior spikelets; T0 represent control treatment with no spikelet thinning and T2 represent treatment with the upper 2/3 of spikelets were removed.
	（2）The screening criteria for differentially expressed proteins was a fold change > 1.5 or < 0.67 and a p-value < 0.05.
	（3）The differentially expressed proteins were marked with different colors, orange represents up-regulated and green represents down-regulated.
	（4）Accession: the code of the identified protein in RAP database (http://rapdb.dna.affrc.go.jp/).
	（5）[1] and [2]: the code of these two identified proteins in RAP database were not found.

## Sheet: Table S4
						Supplementary Table 4. The differentially expressed proteins of group C (T2-IS/T0-IS)
	Protein no.	Accession	Uniprot date accession no.	Protein name UniprotKB database	115:114	PVal 115:114	119:114	PVal 119:114	115:118	PVal 115:118	119:118	PVal 119:118	AVE	STDEV
	8	Os02g0115700	Q0E4K1	Catalase isozyme A	0.5649	0.0107	0.4487	0.0053	0.5346	0.0162	0.4207	0.008	0.492225	0.0685263
	15	Os06g0646500	Q67W57	Putative ATP synthase delta chain	0.5916	0.0269	0.5248	0.0197	0.6138	0.0327	0.5445	0.0239	0.568675	0.0411147
	18	Os11g0687100	Q2QZH3	Os11g0687100 protein	0.278	0	0.3565	0	0.2559	0	0.3342	0	0.30615	0.047044
	19	Os06g0194900	P30298	Sucrose synthase 2	5.6494	0	2.355	0.0061	4.4463	0	1.8365	0.0251	3.5718	1.78634
	61	Os11g0687200	Q2QZH2	Expressed protein	0.5808	0.024	0.52	0.0288	0.5395	0.0276	0.5152	0.0332	0.538875	0.02986
	65	Os08g0509200	Q84YK7	Beta-glucosidase 27	0.5649	0.0292	0.5495	0.0179	0.5861	0.0435	0.5649	0.0265	0.56635	0.0150354
	68	Os07g0578300	Q6ZL89	Os07g0578300 protein	0.3733	0.0001	0.3908	0	0.3767	0.0001	0.3945	0	0.383825	0.0103947
	101	Os06g0110100	Q8H684	OSEYA1	3.0479	0.0273	2.9648	0.0379	1.9953	0.0342	2.0137	0.0476	2.50542	0.579461
	110	Os02g0100100	Q67IX6	Protein disulfide isomerase-like 1-4	3.8726	0	2.729	0.002	4.0179	0	2.8576	0.0037	3.36928	0.66978
	111	Os03g0271200	Q10NF2	Chloroplastic outer envelope membrane protein, putative, expressed	2.9376	0.0002	2.2284	0.012	2.6303	0.0001	2.0137	0.0077	2.4525	0.41219
	118	Os08g0191433	Q6Z1D6	Putative starch synthase DULL1	2.6546	0	2.4434	0.0007	2.421	0	2.1878	0.0009	2.4267	0.190895
	120	Os08g0545200	Q6ZBH2	Os08g0545200 protein	3.9446	0	4.6989	0	5.5976	0	6.1376	0	5.09467	0.969525
	125	Os06g0326400	Q69T78	Putative Pyrophosphate--fructose 6-phosphate 1-phosphotransferase alpha subunit	2.5119	0.0013	2.0324	0.0162	2.5119	0.001	2.0324	0.0127	2.27215	0.276839
	129	Os01g0356800	Q0JMV9	Os01g0356800 protein	11.5878	0	11.5878	0	14.4544	0	13.9316	0	12.8904	1.51918
	131	Os02g0523500	Q6H547	Os02g0523500 protein	2.2909	0	1.7219	0.0299	2.1878	0	1.6144	0.0463	1.95375	0.335342
	132	Os04g0164900	Q7X834	OSJNBa0019G23.2 protein	4.5709	0	3.9084	0.0047	3.6308	0	3.2509	0.0127	3.84025	0.556686
	134	Os01g0663400	Q0JKM8	Os01g0663400 protein	4.529	0.0013	3.1046	0.0158	4.1687	0.001	2.9376	0.0072	3.68498	0.783533
	140	Os12g0145100	Q2QXS4	Os12g0145100 protein	2.2284	0.0263	1.9231	0.0407	3.4356	0.022	2.9376	0.0347	2.63117	0.68425
	142	Os10g0390500	Q94HC5	Putative alanine aminotransferase	3.5645	0	2.884	0	3.1046	0	2.5119	0	3.01625	0.439789
	144	Os02g0115900	Q6Z7B0	Dnak-type molecular chaperone Bip	5.2	0	3.8019	0.0002	3.6983	0	2.6792	0.0025	3.84485	1.03578
	145	Os02g0242600	Q6ESW6	Glutelin	9.0365	0	8.0168	0	11.1686	0	9.8175	0	9.50985	1.32908
	149	Os12g0578200	Q2QN58	Chorismate mutase, chloroplast, putative, expressed	7.9433	0.0001	7.2444	0.0008	9.3756	0.0001	8.4723	0.0006	8.2589	0.898401
	157	Os02g0456100	Q6K7K6	Glutelin	11.695	0.0177	12.5893	0.0289	10.9648	0	12.2462	0	11.8738	0.709195
	159	Os06g0726400	Q0D9D0	Os06g0726400 protein	5.445	0	4.9659	0.0001	5.1523	0	4.4463	0.0001	5.00237	0.419898
	162	Os01g0760600	Q0JJ47	Aspartate aminotransferase	3.6644	0.0001	3.4041	0.001	3.1915	0.0004	2.9376	0.0062	3.2994	0.309154
	166	Os07g0638300	P0C5C9	1-Cys peroxiredoxin A	2.8054	0.0179	2.4889	0.0236	4.9659	0.0038	4.0926	0.0039	3.5882	1.1509
	169	Os02g0249000	Q6K508	Glutelin	16.1436	0	14.1906	0	14.8594	0.0018	13.3045	0.0028	14.6245	1.19632
	170	Os05g0519700	Q6F2Y7	Chaperone protein ClpB1	1.7701	0.0108	2.3768	0.0059	1.6144	0.0459	2.1677	0.0254	1.98225	0.35137
	Note: （1）IS-Inferior spikelets; T0 represent control treatment with no spikelet thinning and T2 represent treatment with the upper 2/3 of spikelets were removed.
	（2）The screening criteria for differentially expressed proteins was a fold change > 1.5 or < 0.67 and a p-value < 0.05.
	（3）The differentially expressed proteins were marked with different colors, orange represents up-regulated and green represents down-regulated.
	（4）Accession: the code of the identified protein in RAP database (http://rapdb.dna.affrc.go.jp/).
